# Supplementary material for: Pediatric asthma comprises different phenotypic clusters with unique nasal microbiotas
Source: Microbiome. 2018 Oct 4;6:179. doi: 10.1186/s40168-018-0564-7 (PMC6172741; doi:10.1186/s40168-018-0564-7)
Supplement: Supplementary file 1 — Table S1. Clinical and demographic characteristics of the cohort analyzed in this study. (XLSX 70 kb) [file 40168_2018_564_MOESM1_ESM.xlsx]

## Sheet: Sheet1
Sample ID	A009-4_S295	A009-4-E3_S303	A009-D_S289	A017-9_S307	A017-D_S301	A022-D_S313	A054-8_S323	A054-D_S320	A060-6_S296	A060-D_S290	A062-8_S308	A062-D_S302	A064-4_S318	A073-D_S321	A076-4_S291	A076-D_S324	A077-1-E1_S297	AS2-022-7_S317	S1-E1-001-9_S1	S10-E1-021-1_S10	S100-E1-149-3_S102	S102-E1-151-4_S104	S105-E1-154-5_S107	S11-E1-023-6_S11	S112-E1-163-6_S114	S113-E1-165-7_S115	S114-E1-167-9_S116	S115-E1-169-3_S117	S116-E1-172-1_S118	S117-E1-173-3_S119	S118-E1-174-4_S120	S12-E1-027-9_S12	S120-E1-176-7_S122	S121-E1-183_S123	S122-E1-184_S124	S123-E1-185_S125	S125-E1-187-1_S127	S126-E1-190-6_S128	S127-E1-192-3_S129	S128-E1-193-5_S130	S129-E1-194-5_S131	S13-E1-028-5_S13	S130-E1-195-1_S132	S131-E1-196-8_S133	S134-9-4_S136	S135-17_S137	S138-180_S140	S139-E3-002-6_S141	S14-E1-030-6_S14
ACT	10	10	10	21	21	21	19	19	23	23	18	18	19	21	14	14	13	21	NA	24	18	25	24	20	17	26	24	17	15	22	22	23	20	16	15	24	23	23	22	20	23	23	11	19	10	21	19	19	21
Age (years)	19	19	19	6	6	9	8	8	9	9	18	18	10	14	11	11	11	9	16	10	15	6	10	14	10	8	9	9	10	7	7	10	8	10	7	9	12	11	6	17	13	13	14	11	19	6	16	11	6
Age onset of asthma symptoms (years)	10	10	10	0.83	0.83	1	2	2	1	1	11	11	3	13	2	2	1	1	1	3	2	0.83	6	1	3	4	5	2	2	2	5	2	4	6	1.5	1	3	2	1	3	6	6	11	3	10	0.83	3	7	2
Allergic rhinitis	N	N	N	N	N	N	Y	Y	Y	Y	Y	Y	Y	N	Y	Y	N	N	N	Y	Y	Y	N	Y	Y	N	N	NA	Y	Y	N	N	N	Y	Y	Y	N	N	N	N	N	Y	N	Y	N	N	Y	Y	N
Antihistamine use	N	N	N	Y	Y	Y	Y	Y	N	N	N	N	N	Y	N	N	N	Y	N	N	Y	N	N	Y	Y	Y	N	N	Y	N	N	N	N	N	Y	Y	N	Y	Y	N	N	N	N	Y	N	Y	N	N	N
Beta agonist use	Y	Y	Y	N	N	Y	Y	Y	N	N	Y	Y	N	N	N	N	N	Y	N	N	N	N	Y	N	N	N	N	N	Y	N	N	N	N	N	N	N	N	Y	Y	Y	N	Y	Y	N	Y	N	N	NA	N
Blood eosinophils (%)	0.8	0.8	0.8	5	5	1.1	12.3	12.3	14.1	14.1	4.9	4.9	5.3	11.7	4.9	4.9	15.3	1.1	11.3	8	6.8	NA	NA	0.8	9.2	NA	NA	8.2	8.7	2.8	6.5	9	NA	4.9	7.8	2.7	10.1	NA	0.4	NA	4.6	3.7	7.5	1.8	0.8	5	9.9	1.8	19.4
BMI	94	94	94	24	24	68	55	55	50	50	96	96	99	99	49	49	88	68	23	98	92	100	69	95	39	83	94	60	99	22	98	92	95	98	15	85	10	7	64	92	99	98	79	82	94	24	82	18	65
Cluster	C1	C1	C1	C3	C3	C3	C2	C2	C2	C2	C1	C1	C2	C2	C1	C1	C2	C3	C1	C2	C1	C2	C1	C3	C2	C2	C2	C1	C1	C3	C2	C2	C2	C1	C1	C2	C3	C1	C3	C1	C3	C2	C1	C3	C1	C3	C1	C3	C2
Cold	N	N	N	N	N	Y	N	N	N	N	N	N	Y	N	N	N	N	Y	Y	N	N	N	N	N	Y	N	N	Y	N	N	N	N	N	Y	Y	N	N	N	N	N	N	N	Y	N	N	N	Y	Y	N
Eczema	N	N	N	Y	Y	Y	Y	Y	Y	Y	N	N	Y	N	Y	Y	N	Y	N	Y	Y	N	Y	N	Y	Y	Y	Y	Y	N	Y	N	Y	Y	Y	Y	Y	Y	N	Y	N	N	Y	N	N	Y	Y	Y	Y
FEF	85	85	85	66	66	56	93	93	60	60	86	86	89	30	55	55	51	56	NA	42	80	58	61	35	56	67	106	33	11	90	42	73	43	87	82	129	90	43	72	67	61	28	66	72	85	66	40	NA	95
FEV1	12	12	12	23	23	16	7	7	4	4	2	2	7	6	9	9	19	16	NA	20	NA	5	21	34	-18	7	-5	-3	35	9	38	6	23	8	5	1	9	6	-3	6	14	10	26	4	12	23	15	NA	-5
FEV1/FVC	102	102	102	102	102	95	100	100	103	103	96	96	104	82	98	98	91	95	NA	95	NA	89	93	98	79	107	105	86	82	106	99	105	93	108	107	106	115	91	99	96	101	76	104	101	102	102	86	NA	105
Hospital visit	E3	E3	E1	E1	E1	E1	E1	E3	E1	E1	E3	E3	E3	E1	E1	E1	E1	E1	E1	E1	E1	E1	E1	E1	E1	E1	E1	E1	E1	E1	E1	E1	E1	E1	E1	E1	E1	E1	E1	E1	E1	E1	E1	E1	E1	E3	E1	E3	E1
Inhaled steroids	Y	Y	Y	Y	Y	Y	Y	Y	N	N	Y	Y	Y	Y	N	N	N	Y	N	N	Y	Y	Y	Y	N	Y	N	Y	Y	N	Y	Y	Y	N	Y	Y	N	Y	Y	Y	N	Y	Y	Y	Y	Y	N	NA	Y
ITGc	33.3	33.3	33.3	100	100	87.5	35.4	35.4	70.8	70.8	47.9	47.9	NA	64.6	45.8	45.8	70.8	87.5	89.6	100	56.2	100	87.5	91.2	70.8	81.2	87.5	35.4	54.2	87.5	66.7	75	83.3	50	41.7	66.7	87.5	87.5	91.7	81.7	89.6	56.2	18.7	75	33.3	100	66.7	58.3	75
ITGd	25	25	25	100	100	87.5	50	50	75	75	37.5	37.5	NA	37.5	25	25	62.5	87.5	87.5	100	50	100	75	87.5	75	87.5	100	50	50	87.5	87.5	62.5	75	37.5	62.5	50	75	75	100	87.5	87.5	50	12.5	87.5	25	100	62.5	50	75
ITGf	50	50	50	100	100	100	6.2	6.2	87.5	87.5	56.2	56.2	NA	81.2	62.5	62.5	75	100	81.2	100	56.2	100	87.5	87.5	75	93.7	100	31.2	50	87.5	87.5	87.5	75	62.5	37.5	50	87.5	87.5	87.5	100	93.7	68.7	43.7	87.5	50	100	62.5	62.5	75
ITGn	25	25	25	100	100	75	50	50	50	50	50	50	NA	75	50	50	75	75	100	100	62.5	100	100	100	62.5	62.5	62.5	25	62.5	87.5	25	75	100	50	25	100	100	100	87.5	87.5	87.5	50	0	50	25	100	75	62.5	75
Leukotriene	Y	Y	Y	N	N	N	N	N	N	N	N	N	N	Y	N	N	N	N	N	N	Y	N	N	Y	N	N	N	Y	N	N	N	N	N	N	Y	N	N	Y	N	N	N	Y	N	N	Y	N	N	NA	N
Metereological season	fall	fall	fall	fall	fall	fall	winter	winter	spring	spring	spring	spring	spring	spring	spring	spring	spring	fall	fall	fall	fall	fall	fall	fall	fall	fall	winter	winter	winter	winter	winter	winter	winter	winter	winter	winter	spring	spring	spring	spring	spring	fall	summer	summer	fall	fall	spring	spring	fall
NAEPP severity classification	severe	severe	severe	mod	mod	severe	mod	mod	severe	severe	mod	mod	mod	severe	mod	mod	severe	severe	mild	severe	mild	mod	mod	severe	mod	mild	mild	severe	severe	mod	mod	mod	mod	mod	mod	mod	mod	mod	mod	mod	mod	severe	severe	mod	severe	mod	mod	mod	mod
Patient	P009	P205	P206	P017	P208	P022	P054	P210	P060	P060	P062	P212	P064	P073	P076	P076	P077	P022	P001	P021	P149	P151	P154	P023	P163	P165	P167	P169	P172	P173	P174	P027	P176	P183	P184	P185	P187	P190	P192	P193	P194	P028	P195	P196	P207	P017	P180	P002	P030
Pets	Y	Y	Y	N	N	N	N	N	N	N	Y	Y	Y	Y	N	N	Y	N	Y	Y	N	N	Y	N	Y	Y	N	Y	Y	N	N	N	Y	N	N	Y	Y	N	Y	N	N	N	Y	N	Y	N	N	N	Y
Positive skin allergent test	Y	Y	Y	N	N	Y	NA	NA	Y	Y	Y	Y	Y	Y	N	N	Y	Y	Y	Y	NA	Y	Y	NA	Y	Y	Y	Y	Y	Y	Y	Y	Y	Y	Y	Y	Y	Y	N	Y	Y	N	N	NA	Y	N	Y	N	Y
postFEV	97	97	97	99	99	104	113	113	86	86	87	87	116	73	87	87	99	104	NA	79	NA	82	106	78	60	92	93	83	68	103	99	90	97	95	95	104	88	74	91	107	98	62	137	91	97	99	101	NA	90
preFEV	87	87	87	80	80	89	106	106	83	83	86	86	108	69	80	80	83	89	NA	66	101	78	87	58	72	86	97	85	50	95	72	85	79	89	90	102	80	70	94	101	86	57	109	88	87	80	88	NA	95
Pretem birth	NA	NA	NA	N	N	N	N	N	N	N	Y	Y	N	N	Y	Y	N	N	Y	N	N	N	N	Y	N	N	N	N	N	N	NA	N	N	Y	N	N	N	N	N	N	N	N	N	Y	NA	N	N	N	N
Race	NA	NA	NA	black	black	NA	NA	NA	black	black	black	black	black	black	black	black	black	NA	black	black	black	black	NA	black	NA	black	black	black	black	black	black	black	NA	black	black	NA	black	NA	white	black	black	black	black	black	NA	black	black	black	black
Respiratory infection	Y	Y	Y	N	N	Y	N	N	N	N	N	N	N	N	N	N	N	Y	N	N	N	N	N	N	N	N	N	Y	N	N	N	N	N	N	N	N	N	N	N	N	N	Y	N	N	Y	N	N	N	N
Sex	F	F	F	M	M	M	M	M	F	F	F	F	F	F	M	M	M	M	F	M	F	M	M	F	F	F	M	M	M	M	M	M	F	F	M	M	F	F	M	M	F	M	F	M	F	M	F	F	M
Total serum IgE	112	112	112	102	102	221	2067	2067	2370	2370	448	448	4258	77	31	31	304	221	1706	414	1814	NA	NA	59	208	NA	NA	616	182	NA	1339	1545	NA	812	821	35	992	681	8	1366	682	60	80	10	112	102	266	NA	990
Vitamin D use	N	N	N	N	N	Y	N	N	N	N	N	N	N	N	N	N	N	Y	N	N	N	N	N	N	Y	N	N	Y	N	Y	N	N	Y	N	N	Y	N	Y	Y	N	N	N	N	N	N	N	N	NA	Y
[truncated: 156 more columns]
